# Supplementary material for: In-ovo echocardiography for application in cardiovascular research
Source: Basic Res Cardiol. 2023 May 16;118(1):19. doi: 10.1007/s00395-023-00989-0 (PMC10188421; doi:10.1007/s00395-023-00989-0)
Supplement: Supplementary file 2 — Supplementary file2 (XLSX 51 KB) Supplementary Material 2: Underlying data [file 395_2023_989_MOESM2_ESM.xlsx]

## Sheet: Fig. 3
	LV mass (mg) Echo							HW (mg) Gravimetry							Diameter LV (mm)
	ED8	ED9	ED10	ED11	ED12	ED13		ED8	ED9	ED10	ED11	ED12	ED13		ED8	ED9	ED10	ED11	ED12	ED13
	4.04248	2.6609	1.55315	7.45616	7.64501	17.1411		9.9	19.6	21.9	35.1	42.8	72.7		1.43988	1.59984	1.18402	1.6688	1.73919	2.59834
	3.66454	2.79806	3.0755	4.15304	5.90905	10.2647		10.1	19.7	30.2	25.9	45.3	47.7		1.35455	1.39155	1.35047	1.38917	1.75497	2.1032
	2.64384	2.54893	3.71457	10.042	8.93054	11.4282		8.4	21.6	24.2	31.7	41.1	61.6		1.21137	1.2998	1.58095	1.95999	1.85389	2.00628
	3.70427	4.12457	7.98796	7.67256	7.53647	11.8523		11.2	22.5	37.5	29.9	50	59		1.48681	1.73737	1.72263	1.85976	1.906	2.25615
	3.1277	3.38757	7.56379	7.79185	4.31901	10.5384		9.8	21.7	35.2	39.4	42.3	73.1		1.41993	1.26954	2.16535	1.79591	1.58328	2.18019
	2.386	2.87598	4.98994	2.0462	14.1951	11.9225		9.3	20.6	24.7	25.1	54.8	73		1.42568	1.46674	1.55056	1.11391	2.21613	2.44073
	3.2792	3.42864	5.23281	6.10694	9.44718	12.0332		10.7	21.7	20	35.4	71.8	58.1		1.50127	1.41891	1.43766	1.77261	2.37736	1.70835
	1.22956	3.54435		4.46	6.62729	11.2521		15.7	14.4		32	51.5	68.4		0.767067	1.3513		1.46837	1.72186	2.05192
	1.57332	4.91194		5.47517		9.55329		12.2	21.1		37.4		62.9		0.914042	1.536		1.68395		2.0503
	3.45337	5.779		7.01938		10.8162		12.5	15.9		37.8		77.4		1.20012	1.44564		1.65791		2.14792
	0.979824			5.4941		11.211		13.6			37		69.3		0.898998			1.4383		2.30391
	1.87028			3.85442				11.1			29.2				1.30729			1.57739
				8.35906							38.7							1.84902
Average	2.66286	3.60599	4.87396	6.14853	8.0762	11.6376		11.2083	19.88	27.6714	33.4308	49.95	65.7455		1.24392	1.45167	1.57023	1.63347	1.89408	2.16793
±SEM	0.3014	0.3329	0.8821	0.6063	1.047	0.5959		0.5856	0.8461	2.548	1.338	3.568	2.638		0.07293	0.04496	0.1188	0.06468	0.0953	0.07105
	LVPW diastole (mm)							LVAW systole (mm)							FS M-Mode (%)
	ED8	ED9	ED10	ED11	ED12	ED13		ED8	ED9	ED10	ED11	ED12	ED13		ED8	ED9	ED10	ED11	ED12	ED13
	0.209758	0.137778	0.130062	0.27206	0.242203	0.315395		0.2461	0.1407	0.148142	0.32832	0.336444	0.320677		43.2481	45.7577	58.9575	60.0155	64.3381	51.0782
	0.241232	0.159216	0.205257	0.24238	0.214425	0.24735		0.215083	0.198568	0.197746	0.245706	0.255882	0.319921		52.0973	55.608	64.3691	69.8949	59.2553	43.0633
	0.200748	0.124509	0.190481	0.296466	0.272855	0.351499		0.21381	0.241124	0.183569	0.318186	0.33478	0.302671		45.8418	55.7026	53.1506	55.8882	66.9972	53.7337
	0.215538	0.191265	0.336655	0.279796	0.23511	0.233365		0.192078	0.164007	0.27384	0.25443	0.273752	0.336859		42.6609	53.7866	55.9841	45.2695	45.1722	61.4105
	0.185494	0.197626	0.221444	0.31386	0.201425	0.254747		0.194402	0.270829	0.201902	0.252349	0.223028	0.292533		46.0742	68.3424	51.5631	72.9379	50.3978	44.6961
	0.138482	0.175879	0.2148	0.210135	0.376585	0.228779		0.16572	0.162502	0.270857	0.167398	0.304094	0.287205		41.4409	45.5164	58.6253	49.6519	42.1705	45.1362
	0.189761	0.173407	0.212094	0.155702	0.233729	0.314969		0.175066	0.234296	0.345384	0.319272	0.207804	0.518471		35.1718	58.2422	58.5932	53.5963	37.1723	88.2682
	0.266007	0.223527		0.236133	0.241717	0.317624		0.141633	0.227863		0.23899	0.282467	0.314391		40.6397	54.6595		56.7132	52.7282	55.1031
	0.204837	0.272966		0.233669		0.225743		0.196153	0.214841		0.232557		0.329205		33.7627	53.398		73.864		57.3588
	0.178233	0.383743		0.240005		0.304504		0.327336	0.188157		0.336554		0.270812		50.2826	36.1557		67.6784		61.6458
	0.133312			0.232392		0.250934		0.152668			0.346733		0.283158		30.6251			54.653		43.377
	0.149254			0.194884				0.131387			0.191845				35.0686			49.279
				0.286096							0.289324							56.6742
Average	0.192721	0.203992	0.215828	0.24566	0.252256	0.27681		0.195953	0.204289	0.231634	0.270897	0.277281	0.325082		41.4095	52.7169	57.3204	58.932	52.279	54.9883
±SEM	0.01147	0.02406	0.02328	0.01217	0.01925	0.01341		0.01528	0.01293	0.02562	0.01581	0.01679	0.02032		1.934	2.732	1.604	2.593	3.769	3.926

## Sheet: Fig. 4
	HR in bpm							SV in µl							CO in ml/min							EF in %
	ED8	ED9	ED10	ED11	ED12	ED13		ED8	ED9	ED10	ED11	ED12	ED13		ED8	ED9	ED10	ED11	ED12	ED13		ED8	ED9	ED10	ED11	ED12	ED13
	218.697	167.034	179.279	201.788	167.427	166.948		1.35601	2.0216	1.20423	4.96204	5.58145	17.3332		1.35691	0.337677	0.215894	1.00128	0.934488	2.89375		69.513	71.5241	71.2151	79.0478	78.2961	73.7789
	181.6	186.164	206.298	165.386	186.566	213.603		3.54949	0.988027	1.99863	1.44761	5.82385	8.55281		0.644589	0.183935	0.412313	0.239414	1.08653	1.8269		52.3327	60.3774	85.2671	75.1382	86.6965	58.9606
	194.106	161.4	181.155	189.036	203.058	209.363		1.33902	1.57689	3.57697	7.7566	4.65469	5.49226		0.259911	0.254511	0.647986	1.46628	0.945171	1.14988		45.333	77.4815	64.9048	80.7851	72.5024	78.7942
	200.864	185.315	202.542	196.759	164.001	213.343		1.34051	3.12396	3.96849	2.7961	6.0656	11.9422		0.26926	0.578915	0.803784	0.55016	0.994762	2.54779		62.4364	74.8231	82.1611	44.8003	60.4198	79.8627
	229.625	202.184	192.472	202.055	202.672	177.697		0.998964	1.22404	7.9011	4.86287	4.33861	10.5938		0.229387	0.247481	1.52074	0.982567	0.879314	1.88249		55.1265	80.1358	71.6136	73.9964	65.4785	69.9429
	217.76	218.022	213.737	174.272	196.118	194.584		1.02036	1.55511	2.88566	1.29814	9.87779	10.3308		0.222194	0.339047	0.616771	0.22623	1.93721	2.0102		64.42	83.9536	70.0488	55.051	62.4972	72.1731
	223.708	179.347	194.3	162.458	174.123	160.57		1.28861	1.83651	2.19632	3.848	9.86878	6.52042		0.288272	0.329374	0.426745	0.625136	1.71838	1.04699		62.5965	89.1764	63.9699	73.0383	54.1043	84.0926
	181.806	214.154		201.192	192.225	172.763		0.703035	1.52033		4.36124	6.96934	10.8095		0.127816	0.325584		0.877447	1.33968	1.86749		43.3033	77.4008		77.3102	68.7878	82.0508
	196.611	210.881		160.461		169.139		0.989864	1.90749		6.2869		7.31564		0.194618	0.402254		1.0088		1.23736		53.4994	44.5973		91.572		69.9523
	196.769	214.48		193.993		200.012		1.57678	1.07593		4.30257		8.73353		0.310262	0.230765		0.834668		1.74681		63.2611	39.1289		80.11		62.0686
	203.994			214.304		230.973		1.58961			2.57798		10.1172		0.32427			0.552472		2.33679		50.2241			56.3455		55.1609
	212.6			224.267				2.4597			2.72733				0.522933			0.61165				48.6556			68.6165
				194.419							4.7517							0.923822							54.4992
Average	204.845	193.898	195.683	190.799	185.774	191.727		1.51766	1.68299	3.3902	3.99839	6.64751	9.79467		0.395868	0.322954	0.663462	0.761533	1.22944	1.86786		55.8918	69.8599	72.74	70.0239	68.5978	71.5307
±SEM	4.543	6.579	4.826	5.508	5.477	7.087		0.224	0.1938	0.8326	0.511	0.7603	0.9608		0.09655	0.03505	0.1601	0.09466	0.1413	0.1747		2.421	5.262	3.066	3.719	3.686	2.887
	FS in % (B-Mode)							Volume diastole (µl)							Volume systole (µl)
	ED8	ED9	ED10	ED11	ED12	ED13		ED8	ED9	ED10	ED11	ED12	ED13		ED8	ED9	ED10	ED11	ED12	ED13
	10.4581	26.2778	31.839	16.3627	17.0115	20.7571		1.87183	2.8443	1.6502	6.22394	7.10484	23.565		0.515815	0.822694	0.445968	1.2619	1.52339	6.23177
	18.3021	26.4397	20.5505	22.9843	33.9816	9.40588		6.91248	1.62425	2.33744	1.9312	6.71157	14.4844		3.36298	0.636225	0.338809	0.483598	0.887721	5.93157
	17.4531	42.3578	23.0589	29.3193	19.1729	26.7487		2.96024	2.03392	5.49648	9.55189	6.41078	6.97334		1.62122	0.457028	1.9195	1.79529	1.7561	1.48108
	14.5786	32.9983	18.3384	10.2913	27.2131	12.5966		2.15384	4.12131	4.83509	6.19587	10.0278	14.9444		0.813328	0.99735	0.866602	3.39976	3.96218	3.00214
	15.1734	39.6381	22.1506	17.4895	15.8345	22.6024		1.80858	1.50867	11.0297	6.57928	6.62847	15.0325		0.809618	0.284633	3.12864	1.71641	2.28987	4.43862
	23.8009	42.9779	17.6354	11.9474	20.9522	25.8755		1.57283	1.84734	4.11154	2.24734	15.7645	14.3084		0.55247	0.292236	1.22588	0.949193	5.88672	3.97768
	6.36727	48.0848	12.9788	20.1426	12.4798	13.2566		2.01691	2.05955	3.44172	5.26782	18.2097	7.75457		0.728302	0.223037	1.24539	1.41982	8.34095	1.23416
	12.3481	24.2248		22.6651	17.5713	23.5072		1.60241	1.96206		5.63969	10.1007	13.161		0.899378	0.441731		1.27845	3.13136	2.35149
	18.8768	13.0215		21.1012		26.2773		1.83441	4.1786		6.86388		10.5886		0.844548	2.2711		0.576983		3.27293
	33.3198	10.201		15.2869		15.8858		2.49373	2.89238		5.4035		14.0569		0.916945	1.81645		1.10093		5.32334
	12.8581			19.3165		15.2455		3.13425			4.57478		18.3472		1.54464			1.9968		8.23
	30.3819			25.6564				4.89602			3.94269				2.43632			1.21536
				8.33474							8.72483							3.97313
Average	17.8265	30.6222	20.936	18.5306	20.5271	19.2871		2.77146	2.50724	4.70031	5.62667	10.1198	13.9287		1.2538	0.824249	1.31011	1.62828	3.47229	4.13407
±SEM	2.291	4.064	2.214	1.69	2.448	1.872		0.4628	0.309	1.17	0.6062	1.603	1.393		0.2489	0.2201	0.3644	0.2823	0.8935	0.6508

## Sheet: Fig. 5
	E (mm/s)							A (mm/s)							E/A ratio
	ED8	ED9	ED10	ED11	ED12	ED13		ED8	ED9	ED10	ED11	ED12	ED13		ED8	ED9	ED10	ED11	ED12	ED13
	44.1485	62.4337	58.9883	141.561	116.349	116.349		423.253	147.403	110.939	303.646	145.427	145.427		0.104308	0.423559	0.531718	0.466205	0.800055	0.800055
	27.1078	67.7165	70.2287	34.0951	168.719	168.719		310.259	159.843	170.898	168.979	285.089	285.089		0.0873716	0.423644	0.410938	0.201771	0.59181	0.59181
	39.6956	29.6468	128.733	74.1289	156.269	156.269		255.553	124.313	265.058	142.516	277.257	277.257		0.155332	0.238484	0.48568	0.520144	0.563624	0.563624
	87.8502	50.8151	53.5149	109.186	129.227	117.146		314.125	182.425	288.675	230.559	223.432	172.561		0.279666	0.278554	0.185381	0.473573	0.578373	0.67887
	21.1684	67.5503	161.33	100.472	94.3156	129.227		236.361	168.682	312.797	237.623	133.106	223.432		0.0895592	0.40046	0.515767	0.42282	0.708576	0.578373
	84.4519	49.7253	81.053	57.7429	151.162	94.3156		278.891	120.841	166.022	208.234	213.215	133.106		0.302813	0.411495	0.488206	0.277298	0.708964	0.708576
	28.9633	52.5699	160.554	77.0263	78.5039	78.5039		287.879	102.443	295.397	257.124	170.862	170.862		0.170102	0.513163	0.543522	0.299569	0.459459	0.459459
	31.5124	39.3444		40.4105	59.035	59.035		170.27	185.269		119.556	126.456	126.456		0.176678	0.212363		0.338006	0.466842	0.466842
	53.0317	82.5677		67.1365	61.5841	61.5841		211.314	267.283		132.087	116.999	116.999		0.190183	0.308915		0.508273	0.526366	0.526366
	47.1024			77.0263	85.4858	85.4858		178.361			163.843	194.467	194.467		0.389313			0.470124	0.43959	0.43959
				99.2196		124.498		278.846			169.18		259.34					0.586472		0.480057
				68.3815				120.989			260.485							0.262516
				144.576							300.43							0.481232
Average	46.5032	55.8189	102.058	83.9203	110.065	108.285		255.508	162.056	229.969	207.251	188.631	191.363		0.194533	0.356737	0.451602	0.408308	0.584366	0.572147
±SEM	7.299	5.359	17.8	9.447	12.68	10.87		23.08	16.23	29.91	17.37	19.23	18.55		0.03163	0.03365	0.04731	0.03292	0.03826	0.03495
	ET (ms)							IVRT (ms)							IVCT (ms)
	ED8	ED9	ED10	ED11	ED12	ED13		ED8	ED9	ED10	ED11	ED12	ED13		ED8	ED9	ED10	ED11	ED12	ED13
	112.167	149.667	146	119.167	113.333	157.333		45.1667	49	53	53.0556	52.3333	49		35.3333	36	30.3333	39.2222	52.3333	65.1667
	115.556	135.25	121.667	143	143.993	108.889		69.3333	43.5	50	83.6667	39.3098	41.6667		48.1111	28.75	35.3333	32.3333	38.1246	39.4444
	125.556	140	132.333	138	123	115.556		65.6667	72.3333	39	40.1667	34.8889	50		45.7778	26.6667	35	48.8333	37.6296	45
	130.333	121.75	130	135.889	132.341	119.889		58.3333	51	38.5	35.2222	38.3069	47.7778		46.6667	47.5	17	40.5556	46.3228	40.8889
	120.667	110.75	111.667	119.444	97.2	149.111		69	50.5	37.6667	46.1111	49.4	37.5556		39.6667	27.5	40	40.2778	61.2	34.1111
	122.667	120.667	120	110.667	124.333	164.167		56.3333	40.6667	45.3333	67.1111	35.3333	43.6667		60.3333	37	37.3333	36.4444	35.6667	31.3333
	120.75	145.333	131	186	132.333	147.296		45.5	58.3333	42.6667	24	53	52		48	53.3333	40.6667	37	48	53.2222
	133.825	106.667		97.3333	137.6	136.333		79.3016	55.3333		54.9444	50.4	42		54.1587	29.3333		40.8333	27.2	32.3333
	111.81	113.333		142.667		159.667		70.4921	48.3333		53.3333		35.6667		34.0159	42		49.6667		37.3333
	110.143			121.667		136		55.619			49.3333		51.6667		27.3333			41.3333		43.3333
	109.75			117.667		97.6667		67.0833			46.6667		47.3333		36.6667			37.3333		47.3333
	130.667			123				53.3333			50				35.6667			31.6667
				144							50.5							42.5
Average	120.324	127.046	127.524	130.654	125.517	135.628		61.2636	52.1111	43.7381	50.3162	44.1215	45.303		42.6442	36.4537	33.6667	39.8462	43.3096	42.6818
±SEM	2.462	5.295	4.155	6.042	5.241	6.734		3.045	3.098	2.265	3.993	2.781	1.681		2.733	3.172	3.071	1.472	3.802	3.009

## Sheet: Fig. 7
	RVDd (mm)							RV FS (%)							PA flow (mm/s)
	ED8	ED9	ED10	ED11	ED12	ED13		ED8	ED9	ED10	ED11	ED12	ED13		ED11	ED12	ED13
	1.03433	1.45567	1.185	1.33167	1.373	1.73167		25	27	29	37	39	39		503.069	440.715	601.073
	1.12967	1.07333	2.23467	1.38333	2.176	1.77533		24	36	33	29	15	38		493.415	449.601	516.927
	1.335	1.16	1.42567	1.366	2.217	1.77633		17	28	19	43	31	32		433.745	431.744	476.372
	1.212	1.476	1.349	1.62067	1.68467	1.64633		15	29	36	28	48	42		516.563	458.843	361.309
	1.36733	1.45833	0.984	1.78867	1.93267	1.444		20	30	49	45	35	35		505.292	461.717	574.488
	1.38167	1.45833	1.09467	1.58633	1.22067	1.23033		26	30	34	21	45	55			380.252	477.71
	1.09467	1.336	1.51767	1.209	1.29533	1.697		23	22	28	29	46	39			385.089
		1.242	2.048	1.91533					28	26	37
		1.85533		1.50333					25		33
				1.27467							33
Average	1.2221	1.33246	1.47983	1.52512	1.6999	1.61443		21.4286	28.75	31.75	33.625	37	40		490.417	429.709	501.313
±SEM	0.05	0.07	0.15	0.07	0.15	0.07		1.587	1.28	3.104	2.296	4.348	2.777		14.64	12.75	34.8
	PAT (ms)				PET (ms)				PAT/PET				PA VTI (mm)
	ED11	ED12	ED13		ED11	ED12	ED13		ED11	ED12	ED13		ED11	ED12	ED13
	37	52	31.43		140.33	171.5	125		0.264	0.303	0.251		42.389	33.678	35.486
	43.43	31.33	41		136.57	148	160		0.318	0.212	0.256		46.794	51.288	37.005
	34	54	53		123.14	157.2	138		0.276	0.344	0.384		40.634	23.968	35.503
	24.89	45.33	24.25		112.22	123.67	92.22		0.222	0.367	0.21		52.733	47.105	52.93
	48.5	47.33	71		120.25	145.33	153.67		0.403	0.326	0.253		53.716	45.963	58.41
		26.67	23.33			94	115.25			0.284	0.462			50.258	58.457
		34				130.86				0.26				63.068
Average	37.564	41.5229	40.6683		126.502	138.651	130.69		0.2966	0.299429	0.302667		47.2532	45.0469	46.2985
±SEM	4.048	4.067	7.589		5.229	9.554	10.31		0.03068	0.01994	0.03996		2.641	4.805	4.684

## Sheet: Fig. 8
	HR (bpm)			SV (µl)			CO (ml/min)			EF (%)			LV FS (%) B-Mode			EDV (µl)			ESV (µl)
	Baseline	Meto		Baseline	Meto		Baseline	Meto		Baseline	Meto		Baseline	Meto		Baseline	Meto		Baseline	Meto
	194.09	130.766		8.21392	8.10293		1.594	1.059		82.4996	63.8068		32.9983	20.1236		9.96284	12.7398		1.74892	4.63685
	202.612	176.146		11.0083	10.8776		2.23	1.916		74.2547	64.6902		26.7918	17.5471		14.8719	16.8062		3.86361	5.92867
	246.284	158.962		6.90962	8.81567		1.701	1.401		82.9304	65.8992		26.5068	18.8188		8.33155	13.3733		1.42193	4.55766
	205.87	159.446		9.89014	11.2207		2.036	1.789		67.7486	67.0025		26.4209	21.3599		14.6747	16.7337		4.78456	5.51306
	224.508	140.59		8.86094	12.818		1.989	1.802		81.3538	72.661		29.1319	27.7839		10.9429	17.6156		2.08193	4.7976
	278.803	185.756		8.90542	8.93898		1.924	1.586		76.4221	66.4985		27.0954	17.3046		11.6272	13.4318		2.72179	4.49277
	228.337	199.513
	216.105	177.465
Average	224.576	166.081		8.96473	10.129		1.91233	1.59217		77.5349	66.7597		28.1575	20.4897		11.7352	15.1167		2.77046	4.98777
±SEM	9.691	8.158		0.5725	0.7355		0.09455	0.1302		2.423	1.274		1.051	1.588		1.062	0.8802		0.5351	0.2416
	E (mm/s)			A (mm/s)			E/A ratio			IVRT (ms)			Aortic Velocity (mm/s)
	Baseline	Meto		Baseline	Meto		Baseline	Meto		Baseline	Meto		Baseline	Meto
	246.672	95.7012		369.703	166.291		0.667217	0.575505		45.7143	57.6		424.591	353.362
	142.11	178.26		226.224	307.747		0.628183	0.57924		48.3333	46		356.915	302.658
	214.998	90.8632		324.941	181.26		0.661654	0.501286		34.75	52		265.52	277.62
	136.53	136.995		250.958	200.296		0.544033	0.683965		46	57.6		317.996	294.755
	210.712	187.605		357.065	242.765		0.590122	0.772787		38.2857	50		382.218	219.089
	247.649	180.482		396.885	261.194		0.623983	0.690989		36	41.3333		294.803	264.276
	216.381	145.702		347.614	317.767		0.622475	0.458518		43.1429	41.1429		500.673	423.396
	265.414	127.761		351.522	187.544		0.755043	0.681236		33.75	53.6667
Average	210.058	142.921		328.114	233.108		0.636589	0.617941		40.747	49.9179		363.245	305.022
±SEM	16.85	13.28		20.95	20.67		0.02186	0.0378		2.023	2.324		30.6	25

## Sheet: Fig. 9
	Body Weight (mg)			Heart Weight (mg)			HW/BW ratio (%)			HR (bpm)			PA flow (mm/s)			PET (ms)
	Nx	Hx		Nx	Hx		Nx	Hx		Nx	Hx		Nx	Hx		Nx	Hx
	5850	6480		79	89		1.35	1.37		200.92	179.54		696.141	430.315		144.333	158
	3770	6080		42	94		1.11	1.55		176.448	211.792		491.369	578.878		156.8	140
	6450	6030		76	77		1.18	1.28		167.526	201.497		432.285	576.273		172	131.333
	3890	4680		38	58		0.98	1.24		191.128	193.76		463.146	403.515		144	127.222
	5510	3970		40	46		0.73	1.16		219.043	192.223		622.833	481.875		134	128.857
	5540	4390		108	93		1.95	2.12		199.51	163.559		587.484	702.134		146.667	145
	4960	4240		59	61		1.19	1.44		218.623	195.931		548.88	460.387		112.286	163
	5340	4160		58	71		1.09	1.71		171.429	248.757		530.865	536.475		144	146
	5920	3530		57	47		0.96	1.33		209	209.5		495.812	669.472		130.286	156.667
	5570	5840		73	80		1.31	1.37		178.678	174.922		571.949	471.592		133	139.167
	5218	4310		67	60		1.13	1.39			226.38		446.565	482.982			141.333
	5452	6850		76	79		1.11	1.15			222.128			557.049			131
	6853	4990		80	75		1.32	1.5			204.645			508.179			122.5
	6052	4931		85	81		1.09	1.64			200			471.895			134.571
	7806	4909		66	81		0.91	1.65			215.861			455.789			124.667
	7226	4560		68	71		0.95	1.56						416.45			115.5
	7169	5601		76	86		1.22	1.54
	6227	5210		64	59		1.01	1.13
	6306	4619		65	81		0.98	1.75
	6633	4081			77			1.87
		4127			79			1.91
Average	5887.1	4932.76		67.2105	73.5714		1.13526	1.50762		193.231	202.7		535.212	512.704		141.737	137.801
±SEM	228.7	196.8		3.659	2.99		0.05471	0.05802		6.048	5.542		24.31	21.46		5.076	3.374
	PAT (ms)			PAT/PET ratio			PA VTI (mm)			RVDd (mm)			RV FS(%)
	Nx	Hx		Nx	Hx		Nx	Hx		Nx	Hx		Nx	Hx
	43	20		0.297921	0.126582		68.869	40.315		1.27833	1.49067		57	44
	41.2	31.714		0.262755	0.226531		55.972	55.202		1.82267	1.05867		45	44
	59.6	25		0.346512	0.190355		51.124	45.836		1.273	1.22567		57	58
	29.714	21.667		0.206349	0.170306		48.797	36.656		1.15167	1.20367		43	63
	35.143	26		0.26226	0.201774		59.986	41.574		1.21333	1.023		54	38
	26	31.667		0.177273	0.218391		58.682	64.987		1.939	1.168		57	33
	25.4286	41		0.226463	0.251534		44.4389	44.509		1.421	1.76867		47	45
	44	35.333		0.305556	0.242009		53.9245	50.526		1.514	1.73367		44	39
	27.1429	29		0.208333	0.185106		55.5784	54.319		1.482	1.96		39	61
	33	32.5		0.24812	0.233533		33.4009	44.423		1.444	1.207		30	20
		23.3333			0.165094			43.633			1.588			36
		15			0.114504			40.9152			1.402			38
		16.5			0.134694			41.0027			1.909			43
		18			0.133758			39.3368			2.091			39
		13.3333			0.106952			32.3122			1.40067			28
		27.5			0.238095			30.0073
Average	36.4228	25.4717		0.254154	0.183701		53.0773	44.0971		1.4539	1.48198		47.3	41.9333
±SEM	3.391	1.963		0.01644	0.01228		3.033	2.203		0.08094	0.09527		2.848	3.026

## Sheet: Fig. 10
		Expert vs. Advanced		Expert vs. Novice		Advanced vs. Novice
B-Mode (EF %)		63.83	65.3	63.83	61.3	65.3	61.3
		63.18	56.85	63.18	66.55	56.85	66.55
		59.97	57.04	59.97	62.12	57.04	62.12
		62.2	56.64	62.2	51.23	56.64	51.23
		69.56	71.04	69.56	79.58	71.04	79.58
		67.71	66.82	67.71	74.46	66.82	74.46
		64.62	64.77	64.62	69.05	64.77	69.05
		72.43	72.5	72.43	81.02	72.5	81.02
		72.02	68.53	72.02	77.33	68.53	77.33
		Expert vs. Advanced		Expert vs. Novice		Advanced vs. Novice
PW-Doppler (E mm/s)		106.73	108.96	106.73	89.55	108.96	89.55
		75.64	78.29	75.64	47.47	78.29	47.47
		75.25	77.7	75.25	71.1	77.7	71.1
		83.01	86.6	83.01	60.48	86.6	60.48
		80.99	88.89	80.99	61.36	88.89	61.36
		153.83	144.85	153.83	121.14	144.85	121.14
		134.38	135.39	134.38	115.87	135.39	115.87
		147.18	144.56	147.18	116.12	144.56	116.12
		203.04	204.2	203.04	178.29	204.2	178.29
		179.43	181.92	179.43	149.14	181.92	149.14
		Expert vs. Advanced		Expert vs. Novice		Advanced vs. Novice
M-Mode (LVIDd mm)		1.12	1.12	1.12	1.29	1.12	1.29
		1.02	1.14	1.02	1.13	1.14	1.13
		1.38	1.41	1.38	1.57	1.41	1.57
		1.23	1.29	1.23	1.33	1.29	1.33
		1.11	1.28	1.11	1.15	1.28	1.15
		2.1	2.2	2.1	2.34	2.2	2.34
		1.84	1.83	1.84	1.95	1.83	1.95
		1.92	1.95	1.92	2.03	1.95	2.03
		1.74	1.78	1.74	1.82	1.78	1.82
		2.33	2.31	2.33	2.43	2.31	2.43

## Sheet: Suppl. Fig. 1
Supplementary Figure 2: Foreshortening. Compared with optimal images (left panel), foreshortened ventricles (right panel) have a reduced LV length (red arrow), smaller LV cavity (endocardium yellow dotted line) and show an apparent thickening of the apex (green area)[36]. Scale bar = 1 mm.
	a (mm)								b (mm)
	ED8	ED9	ED10	ED11	ED12	ED13	22W Mouse		ED8	ED9	ED10	ED11	ED12	ED13	22W Mouse
	2.309	2.828	2.381	3.302	3.587	5.449	7.354		0.971	1.332	1.099	1.314	1.565	1.64	3.884
	1.946	2.58	2.851	2.815	4.073	4.694	6.932		0.948	1.312	1.202	1.015	1.546	1.949	4.141
	1.982	2.215	2.74	3.657	3.804	4.303	7.469		0.852	1.085	1.329	1.735	1.8	2.037	3.888
	1.933	2.776	2.655	2.971	4.571	4.168	7.163		0.983	1.552	1.451	1.269	2.126	1.903	3.873
	1.487	2.219	3.302	3.409	4.05	4.151	7.535		0.708	0.974	1.495	1.584	1.739	1.967	3.938
Average	1.9314	2.5236	2.7858	3.2308	4.017	4.553	7.2906		0.8924	1.251	1.3152	1.3834	1.7552	1.8992	3.9448
±SEM	0.1309	0.1318	0.1506	0.1515	0.1645	0.2444	0.1096		0.05153	0.1013	0.07434	0.126	0.1048	0.06829	0.05031
	Ellipticity								Eccentricity
	ED8	ED9	ED10	ED11	ED12	ED13	22W Mouse		ED8	ED9	ED10	ED11	ED12	ED13	22W Mouse
	0.579472	0.528996	0.538429	0.602059	0.563702	0.699027	0.471852		0.907279	0.882131	0.887103	0.917411	0.899802	0.953633	0.849152
	0.512847	0.491473	0.578394	0.639432	0.620427	0.584789	0.402626		0.873317	0.861046	0.906779	0.932733	0.925162	0.909725	0.801962
	0.570131	0.510158	0.514964	0.525567	0.526814	0.526609	0.479448		0.902891	0.871811	0.874494	0.880292	0.880962	0.880853	0.85383
	0.491464	0.440922	0.453484	0.572871	0.534894	0.543426	0.459305		0.861041	0.829115	0.837449	0.904191	0.885255	0.889685	0.841219
	0.523874	0.561064	0.547244	0.535348	0.570617	0.526138	0.477372		0.879377	0.898518	0.891634	0.885493	0.903123	0.880599	0.852561
Average	0.535557	0.506522	0.526503	0.575055	0.563291	0.575998	0.458121		0.884781	0.868524	0.879492	0.904024	0.898861	0.902899	0.839745
±SEM	0.01691	0.02003	0.02089	0.0211	0.01652	0.03256	0.01431		0.008827	0.01163	0.01171	0.009773	0.007798	0.01374	0.009698
